# Supplementary material for: Identification and analysis of mtDNA genomes attributed to Finns reveal long-stagnant demographic trends obscured in the total diversity
Source: Sci Rep. 2017 Jul 21;7:6193. doi: 10.1038/s41598-017-05673-7 (PMC5522469; doi:10.1038/s41598-017-05673-7)
Supplement: Supplementary file 2 — Supplementary dataset [file 41598_2017_5673_MOESM2_ESM.xlsx]

## Sheet: Sheet1
Identification and analysis of mtDNA genomes attributed to Finns
reveal long-stagnant demographic trends obscured in the total diversity
Scientific Reports
Översti S*, Onkamo P, Stoljarova M, Budowle B, Sajantila A, Palo JU
*corresponding author, University of Helsinki, sanni.oversti@helsinki.fi
Supplementary Dataset File
Complete Finnish mitochondrial sequences used in this study
Sequence ID	Haplogroup based on	Haplogroup based on	Reference
	HaploGrep2 definition	HaploFind definition
00171	V1a1a	V1a1a	1000 Genomes
00173	U5b1b2	U5b1b2	1000 Genomes
00174	U5b1b2	U5b1b2	1000 Genomes
00176	U8a1a1b1	U8a1a1b1	1000 Genomes
00177	K1c1c	K1c1c	1000 Genomes
00178	H13a1a1d1	H13a1a1d1	1000 Genomes
00179	H10e	H10e	1000 Genomes
00180	H1a2	H1a2	1000 Genomes
00182	H1	H1	1000 Genomes
00183	H45a	H45a	1000 Genomes
00185	K1c1c	K1c1c	1000 Genomes
00186	U4d1a1a	U4d1a1a	1000 Genomes
00187	U5b1b2a	U5b1b2a	1000 Genomes
00188	U5b1b1a	U5b1b1a	1000 Genomes
00189	H1f1	H1f1	1000 Genomes
00190	H7a1a	H7a1a	1000 Genomes
00266	H1f1	H1f1	1000 Genomes
00267	U4a2	U4a2	1000 Genomes
00268	U5a2a1a	U5a2a1a	1000 Genomes
00269	H1a2	H1a2	1000 Genomes
00270	U5b1b1a	U5b1b1a	1000 Genomes
00271	U5b1b2a	U5b1b2a	1000 Genomes
00272	H1c3b	H1c3b	1000 Genomes
00273	U5b1b2a	U5b1b2a	1000 Genomes
00274	U5b1b2a	U5b1b2a	1000 Genomes
00275	U5b1b2	U5b1b2	1000 Genomes
00276	J1c2n1	J1c2n1	1000 Genomes
00277	U5b1b1a1a	U5b1b1a1a	1000 Genomes
00278	H1n4	H1n4	1000 Genomes
00280	X2c1	X2c1	1000 Genomes
00281	U5a1a1h	U5a1a1h	1000 Genomes
00282	V1a1a	V1a1a	1000 Genomes
00284	U5b2a1a1d	U5b2a1a1d	1000 Genomes
00285	U5b1b2	U5b1b2	1000 Genomes
00306	U5a2b	U5a2b	1000 Genomes
00309	H5a1a	H5a1a	1000 Genomes
00310	H1a2	H1a2	1000 Genomes
00311	U5b1b2a	U5b1b2a	1000 Genomes
00312	H	H	1000 Genomes
00313	H1f1	H1f1	1000 Genomes
00315	J1b1a1	J1b1a1	1000 Genomes
00318	H3b	H3b	1000 Genomes
00319	H6a1a3	H6a1a3	1000 Genomes
00320	U5b1b1a	U5b1b1a	1000 Genomes
00321	U4a2	U4a2	1000 Genomes
00323	V1a1a1	V1a1a	1000 Genomes
00324	H13a1a1d1	H13a1a1d1	1000 Genomes
00325	H4a1a1a	H4a1a1a	1000 Genomes
00326	K1c1c	K1c1c	1000 Genomes
00327	H85	H85	1000 Genomes
00328	H3b	H3b	1000 Genomes
00329	I2a1a	I2a1a	1000 Genomes
00330	U5b1b2	U5b1b2	1000 Genomes
00331	K1a4a1a2b	K1a4a1a2b	1000 Genomes
00332	J1c2c2	J1c2c2	1000 Genomes
00334	J1c3	J1c3	1000 Genomes
00335	H1f1	H1f1a	1000 Genomes
00336	W6a	W6a	1000 Genomes
00337	T2b4	T2b4	1000 Genomes
00338	J1c1d	J1c1d	1000 Genomes
00339	U4d1a1a	U4d1a1a	1000 Genomes
00341	U5b1b2a	U5b1b2a	1000 Genomes
00342	H1a8	H1a8	1000 Genomes
00343	H6a1a3	H6a1a3	1000 Genomes
00344	T2e1	T2e1	1000 Genomes
00345	V1a1a	V1a1a	1000 Genomes
00346	K1a2a2	K1a2a2	1000 Genomes
00349	K1a4a1f	K1a4a1f	1000 Genomes
00350	HV9	HV9	1000 Genomes
00351	U5a2a1e	U5a2a1e	1000 Genomes
00353	H1b1d	H1b1d	1000 Genomes
00355	J1c2b5	J1c2b5	1000 Genomes
00356	T2b4	T2b4	1000 Genomes
00357	U5b1b2a	U5b1b2a	1000 Genomes
00358	U5b1b1a	U5b1b1a	1000 Genomes
00359	U3a1	U3a1	1000 Genomes
00360	H2a1	H2a1	1000 Genomes
00361	H1b1i	H1b1	1000 Genomes
00362	H1q1	H1q1	1000 Genomes
00364	U5b1b2a	U5b1b2a	1000 Genomes
00366	H5a1e	H5a1e	1000 Genomes
00367	U5a1b1h	U5a1b1	1000 Genomes
00369	I1a1a2	I1a1a2	1000 Genomes
00372	H1	H1ap1	1000 Genomes
00373	U5b1b1a1b	U5b1b1a1	1000 Genomes
00375	J1c2n1	J1c2n1	1000 Genomes
00376	U5b1b1a	U5b1b1a	1000 Genomes
00377	J1c2n	J1c2n	1000 Genomes
00378	H1a2	H1a2	1000 Genomes
00381	H1a2	H1a2	1000 Genomes
00382	H1h1	H1h1	1000 Genomes
00383	H27a	H27a	1000 Genomes
00384	U5b1b1a	U5b1b1a	1000 Genomes
AY195779	W1a	W1a	Mishmar et al. 2003
AY339402	H39	H39	Finnilä et al. 2001
AY339403	H39	H39	Finnilä et al. 2001
AY339404	H5c1a	H5c1a	Finnilä et al. 2001
AY339405	H36	H36	Finnilä et al. 2001
AY339406	H45	H45a	Finnilä et al. 2001
AY339407	H3	H3h1	Finnilä et al. 2001
AY339408	H3	H3h1	Finnilä et al. 2001
AY339409	H13a2	H13a2	Finnilä et al. 2001
AY339410	H13a1a1d1	H13a1a1d1	Finnilä et al. 2001
AY339411	H27a	H27a	Finnilä et al. 2001
AY339412	H1	H1n4	Finnilä et al. 2001
AY339413	H1f1	H1f1	Finnilä et al. 2001
AY339414	H1f1	H1f1	Finnilä et al. 2001
AY339415	H1f1	H1f1	Finnilä et al. 2001
AY339416	H1f1	H1f1	Finnilä et al. 2001
AY339417	H1f1	H1f1	Finnilä et al. 2001
AY339418	H1f1	H1f1a	Finnilä et al. 2001
AY339419	H1f1	H1f1a	Finnilä et al. 2001
AY339420	H1f1	H1f1	Finnilä et al. 2001
AY339421	H1	H1	Finnilä et al. 2001
AY339422	H1a2	H1a2	Finnilä et al. 2001
AY339423	H1a2	H1a2	Finnilä et al. 2001
AY339424	H1a2	H1a2	Finnilä et al. 2001
AY339425	H1a2	H1a2	Finnilä et al. 2001
AY339426	H2a2b3	H2a2b3	Finnilä et al. 2001
AY339427	H2a1	H2a1	Finnilä et al. 2001
AY339428	H2a1	H2a1a	Finnilä et al. 2001
AY339429	H2a3a	H2a3a	Finnilä et al. 2001
AY339430	H5a8	H5a8	Finnilä et al. 2001
AY339431	H5a1e	H5a1e	Finnilä et al. 2001
AY339432	H5a1e	H5a1e	Finnilä et al. 2001
AY339433	V	V	Finnilä et al. 2001
AY339434	V1a1	V1a1	Finnilä et al. 2001
AY339435	V1a1	V1a1	Finnilä et al. 2001
AY339436	V1a1	V1a1	Finnilä et al. 2001
AY339437	V1a1a1	V1a1a	Finnilä et al. 2001
AY339438	V1a1a	V1a1a	Finnilä et al. 2001
AY339439	V1a1a1	V1a1a	Finnilä et al. 2001
AY339440	V1a1a1	V1a1a	Finnilä et al. 2001
AY339441	V1a1a1	V1a1a	Finnilä et al. 2001
AY339442	V1a1a1	V1a1a	Finnilä et al. 2001
AY339443	V1a1a1	V1a1a	Finnilä et al. 2001
AY339444	V1a1a	V1a1a	Finnilä et al. 2001
AY339445	V1a1a1	V1a1a	Finnilä et al. 2001
AY339446	V7a1	V7a1	Finnilä et al. 2001
AY339447	V7a1	V7a1	Finnilä et al. 2001
AY339448	V7a1	V7a1	Finnilä et al. 2001
AY339449	V7a1	V7a1	Finnilä et al. 2001
AY339450	V7a1	V7a1	Finnilä et al. 2001
AY339451	V5	V5	Finnilä et al. 2001
AY339452	V5	V5	Finnilä et al. 2001
AY339453	V5	V5	Finnilä et al. 2001
AY339454	V5	V5	Finnilä et al. 2001
AY339455	V8	V8	Finnilä et al. 2001
AY339456	V8	V8	Finnilä et al. 2001
AY339457	V8	V8	Finnilä et al. 2001
AY339458	V8	V8	Finnilä et al. 2001
AY339459	V8	V8	Finnilä et al. 2001
AY339460	W4a1	W4a1	Finnilä et al. 2001
AY339461	W1	W1	Finnilä et al. 2001
AY339462	W1b	W1b	Finnilä et al. 2001
AY339463	W1b	W1b	Finnilä et al. 2001
AY339464	W1b	W1b	Finnilä et al. 2001
AY339465	W1b	W1b	Finnilä et al. 2001
AY339466	W1b1	W1b1	Finnilä et al. 2001
AY339467	W1b1	W1b1	Finnilä et al. 2001
AY339468	W1b1	W1b1	Finnilä et al. 2001
AY339469	W1b1	W1b1	Finnilä et al. 2001
AY339470	W1b1	W1b1	Finnilä et al. 2001
AY339471	W1b1	W1b1	Finnilä et al. 2001
AY339472	W1b1	W1b1	Finnilä et al. 2001
AY339473	W1b1	W1b1	Finnilä et al. 2001
AY339474	W1b1	W1b1	Finnilä et al. 2001
AY339475	W1a	W1a	Finnilä et al. 2001
AY339476	W1a	W1a	Finnilä et al. 2001
AY339477	W1a	W1a	Finnilä et al. 2001
AY339478	W1a	W1a	Finnilä et al. 2001
AY339479	W1a	W1a	Finnilä et al. 2001
AY339480	W1a	W1a	Finnilä et al. 2001
AY339481	W1a	W1a	Finnilä et al. 2001
AY339482	W1a	W1a	Finnilä et al. 2001
AY339483	W1a	W1a	Finnilä et al. 2001
AY339484	W1a	W1a	Finnilä et al. 2001
AY339485	W1a	W1a	Finnilä et al. 2001
AY339486	W1a	W1a	Finnilä et al. 2001
AY339487	W1a	W1a	Finnilä et al. 2001
AY339488	W1a	W1a	Finnilä et al. 2001
AY339489	W1a	W1a	Finnilä et al. 2001
AY339490	W1a	W1a	Finnilä et al. 2001
AY339491	W1a	W1a	Finnilä et al. 2001
AY339492	W1a	W1a	Finnilä et al. 2001
AY339493	W1a	W1a	Finnilä et al. 2001
AY339494	W1a	W1a	Finnilä et al. 2001
AY339495	W1a	W1a	Finnilä et al. 2001
AY339496	W1a	W1a	Finnilä et al. 2001
AY339497	I2a1a	I2a1a	Finnilä et al. 2001
AY339498	I2b	I2b	Finnilä et al. 2001
AY339499	I2b	I2b	Finnilä et al. 2001
AY339500	I2b	I2b	Finnilä et al. 2001
AY339501	I2b	I2b	Finnilä et al. 2001
AY339502	I1a1a	I1a1a	Finnilä et al. 2001
AY339503	I1a1a	I1a1a	Finnilä et al. 2001
AY339504	I1a1a	I1a1a	Finnilä et al. 2001
AY339505	I1a1a	I1a1a	Finnilä et al. 2001
AY339506	I1a1a1	I1a1a1	Finnilä et al. 2001
AY339507	I1a1a2	I1a1a2	Finnilä et al. 2001
AY339508	I1a1a2	I1a1a2	Finnilä et al. 2001
AY339509	I1a1a2	I1a1a2	Finnilä et al. 2001
AY339510	X2c1	X2c1	Finnilä et al. 2001
AY339511	X2c1a	X2c1a	Finnilä et al. 2001
AY339512	X2c1a	X2c1a	Finnilä et al. 2001
AY339513	X2b9	X2b	Finnilä et al. 2001
AY339514	Z1a1a	Z1a1a	Finnilä et al. 2001
AY339515	Z1a1a	Z1a1a	Finnilä et al. 2001
AY339516	Z1a1a	Z1a1a	Finnilä et al. 2001
AY339517	Z1a1a	Z1a1a	Finnilä et al. 2001
AY339518	Z1a1a	Z1a1a	Finnilä et al. 2001
AY339519	Z1a1a	Z1a1a	Finnilä et al. 2001
AY339520	Z1a1a	Z1a1a	Finnilä et al. 2001
AY339521	Z1a1a	Z1a1a	Finnilä et al. 2001
AY339522	Z1a1a	Z1a1a	Finnilä et al. 2001
AY339523	U5a2d1	U5a2d1a	Finnilä et al. 2001
AY339524	U5a2a1a	U5a2a1a	Finnilä et al. 2001
AY339525	U5a2a1a	U5a2a1a	Finnilä et al. 2001
AY339526	U5a2a1a	U5a2a1a	Finnilä et al. 2001
AY339527	U5a2a1e	U5a2a1e	Finnilä et al. 2001
AY339528	U5a1b3a1	U5a1b3	Finnilä et al. 2001
AY339529	U5a1b3a1	U5a1b3	Finnilä et al. 2001
AY339530	U5b1b1a1	U5b1b1a1	Finnilä et al. 2001
AY339531	U5b1b1a1	U5b1b1a1	Finnilä et al. 2001
AY339532	U5b1b1a	U5b1b1a	Finnilä et al. 2001
AY339533	U5b1b1a	U5b1b1a	Finnilä et al. 2001
AY339534	U5b1b1a	U5b1b1a	Finnilä et al. 2001
AY339535	U5b1b1a	U5b1b1a	Finnilä et al. 2001
AY339536	U5b1b2	U5b1b2	Finnilä et al. 2001
AY339537	U5b1b2	U5b1b2	Finnilä et al. 2001
AY339538	U5b1b2	U5b1b2	Finnilä et al. 2001
AY339539	U5b1b2	U5b1b2	Finnilä et al. 2001
AY339540	U5b1b2	U5b1b2	Finnilä et al. 2001
AY339541	U5b1b2	U5b1b2	Finnilä et al. 2001
AY339542	U5b1b2	U5b1b2	Finnilä et al. 2001
AY339543	U5b1b2	U5b1b2	Finnilä et al. 2001
AY339544	U5b2a1a	U5b2a1a1b	Finnilä et al. 2001
AY339545	U2e1a1a	U2e1a1a	Finnilä et al. 2001
AY339546	U2e1a1a	U2e	Finnilä et al. 2001
AY339547	U7b2	U7b	Finnilä et al. 2001
AY339548	U7b2	U7b	Finnilä et al. 2001
AY339549	U4d1a1	U4d1a1	Finnilä et al. 2001
AY339550	U4a2b	U4a2b	Finnilä et al. 2001
AY339551	U8a1a1	U8a1a1	Finnilä et al. 2001
AY339552	U8a1a1	U8a1a1	Finnilä et al. 2001
AY339553	U8a1a1	U8a1a1	Finnilä et al. 2001
AY339554	K1a1b1b1	K1a1b1b1	Finnilä et al. 2001
AY339555	K1c1	K1c1	Finnilä et al. 2001
AY339556	K1c1	K1c1	Finnilä et al. 2001
AY339557	K1c1	K1c1	Finnilä et al. 2001
AY339558	K1c1	K1c1	Finnilä et al. 2001
AY339559	K1c1	K1c1	Finnilä et al. 2001
AY339560	K1c1	K1c1	Finnilä et al. 2001
AY339561	K1b2a1	K1b2a1	Finnilä et al. 2001
AY339562	K1b2a1	K1b2a1	Finnilä et al. 2001
AY339563	K1a13a	K1a13a	Finnilä et al. 2001
AY339564	K1a13a	K1a13a	Finnilä et al. 2001
AY339565	K1a2a2	K1a2a2	Finnilä et al. 2001
AY339566	T2c1c2	T2c1c2	Finnilä et al. 2001
AY339567	T2b3d	T2b3d	Finnilä et al. 2001
AY339568	T2b4+152	T2b4	Finnilä et al. 2001
AY339569	T2f1a1	T2f1a1	Finnilä et al. 2001
AY339570	T1b1	T1b1	Finnilä et al. 2001
AY339571	T1b1	T1b1	Finnilä et al. 2001
AY339572	T1a1	T1a1	Finnilä et al. 2001
AY339573	T1a1	T1a1	Finnilä et al. 2001
AY339574	T1a1	T1a1	Finnilä et al. 2001
AY339575	T1a1	T1a1b	Finnilä et al. 2001
AY339576	T1a1b	T1a1b	Finnilä et al. 2001
AY339577	J2b1a2	J2b1a2	Finnilä et al. 2001
AY339578	J2b1a2	J2b1a2	Finnilä et al. 2001
AY339579	J2a1a1a1	J2a1a1a1	Finnilä et al. 2001
AY339580	J2a1a1a1	J2a1a1a1	Finnilä et al. 2001
AY339581	J1b1a1b	J1b1a1b	Finnilä et al. 2001
AY339582	J1b1a1b	J1b1a1b	Finnilä et al. 2001
AY339583	J1c2	J1c2	Finnilä et al. 2001
AY339584	J1c2n	J1c2n	Finnilä et al. 2001
AY339585	J1c2n	J1c2n	Finnilä et al. 2001
AY339586	J1c8a1a	J1c8a1a	Finnilä et al. 2001
AY339587	J1c2	J1c	Finnilä et al. 2001
AY339588	J1c2b5	J1c2b5	Finnilä et al. 2001
AY339589	J1c6	J1c6	Finnilä et al. 2001
AY339590	J1c2	J1c	Finnilä et al. 2001
AY339591	J1c1a	J1c1a	Finnilä et al. 2001
AY339592	J1c1a	J1c1a	Finnilä et al. 2001
AY339593	J1c1a	J1c1a	Finnilä et al. 2001
EU753433	K1c1c	K1c1c	Family Tree DNA
EU784076	U5b2a1a1b	U5b2a1a1b	Family Tree DNA
FJ543390	W1e1	W1e1	Family Tree DNA
FJ801039	H1b1	H1b1	Family Tree DNA
GQ176284	U7b2	U7b	Family Tree DNA
GU206811	U5a1a1b	U5a1a1b	Family Tree DNA
GU391321	U5a2a1a	U5a2a1a	Family Tree DNA
GU949563	H11a2	H11a2	Family Tree DNA
HM116534	U5b1b1a1a	U5b1b1a1a	Family Tree DNA
HM856585	J1c2	J1c2	Family Tree DNA
HQ022823	U8a1a1b1	U8a1a1b1	Family Tree DNA
HQ658464	H13a2b5	H13a2b	Family Tree DNA
HQ840516	U5b1b2	U5b1b2	Family Tree DNA
JF298814	H28a2	H28a	Family Tree DNA
JF813785	K1c1h	K1c1	Family Tree DNA
JF813786	H10f	H10f	Family Tree DNA
JF837819	T1a1	T1a1	Pike et al. 2010
JF903928	H1	H1	Family Tree DNA
JQ086344	H3h1	H3h1	Family Tree DNA
JQ701839	H4a1a1a	H4a1a1a	Behar et al. 2012
JQ701953	H26c	H26c	Behar et al. 2012
JQ702018	J1c2c1	J1c2c	Behar et al. 2012
JQ702044	H11a1	H11a1	Behar et al. 2012
JQ702119	H17a	H17a	Behar et al. 2012
JQ702131	K2b1a1a	K2b1a1a	Behar et al. 2012
JQ702133	K1c1	K1c1	Behar et al. 2012
JQ702220	H3t	H3t	Behar et al. 2012
JQ702264	D5a3a1a	D5a3a1a	Behar et al. 2012
JQ702267	U4d1a1	U4d1a1	Behar et al. 2012
JQ702714	U5a1b1h	U5a1b1	Behar et al. 2012
JQ702794	V1a1	V1a1	Behar et al. 2012
JQ702795	T2c1c2	T2c1c2	Behar et al. 2012
JQ702802	K1a1a	K1a1a	Behar et al. 2012
JQ702808	H3	H3	Behar et al. 2012
JQ702812	U8a1a1b1	U8a1a1b1	Behar et al. 2012
JQ702829	H13a1a1d1	H13a1a1d1	Behar et al. 2012
JQ702835	H13a1a1d1	H13a1a1d1	Behar et al. 2012
JQ702837	U5b1b1a	U5b1b1a	Behar et al. 2012
JQ702838	H24a	H24a	Behar et al. 2012
JQ702839	V2a1a	V2a1a	Behar et al. 2012
JQ702841	H49a	H49a	Behar et al. 2012
JQ702844	Z1a1a	Z1a1a	Behar et al. 2012
JQ702845	U5b1b1a1a1	U5b1b1a1a1	Behar et al. 2012
JQ702853	T1a1	T1a1	Behar et al. 2012
JQ702894	T2b36	T2b	Behar et al. 2012
JQ702939	I1a1a	I1a1a	Behar et al. 2012
JQ702989	W+194	W	Behar et al. 2012
JQ703028	H6a1a3	H6a1a3	Behar et al. 2012
JQ703157	H35	H35	Behar et al. 2012
JQ703248	H95a	H95a	Behar et al. 2012
JQ703302	H5a1a	H5a1a	Behar et al. 2012
JQ703338	H31	H31	Behar et al. 2012
JQ703354	H7	H7	Behar et al. 2012
JQ703563	H1a	H1a	Behar et al. 2012
JQ703564	H45a	H45a	Behar et al. 2012
JQ703583	J1c7a	J1c7a	Behar et al. 2012
JQ703592	H3h1	H3h1	Behar et al. 2012
JQ703620	H5a1e	H5a1e	Behar et al. 2012
JQ703626	U5a2a1a	U5a2a1a	Behar et al. 2012
JQ703633	R1b1	R1b1	Behar et al. 2012
JQ703636	H24a	H24a	Behar et al. 2012
JQ703642	U5a2a1e	U5a2a1e	Behar et al. 2012
JQ703645	H10e1a	H10e1a	Behar et al. 2012
JQ703664	H1	H1	Behar et al. 2012
JQ703676	H11a	H11a	Behar et al. 2012
JQ703677	H3h1	H3h1	Behar et al. 2012
JQ703678	H11a1	H11a1	Behar et al. 2012
JQ703688	H11a1	H11a1	Behar et al. 2012
JQ703696	K1c1c	K1c1c	Behar et al. 2012
JQ703706	H1am	H1am	Behar et al. 2012
JQ703748	U5a1b1h	U5a1b1	Behar et al. 2012
JQ703765	H1n4	H1n4	Behar et al. 2012
JQ703779	U8a1a1b1	U8a1a1b1	Behar et al. 2012
JQ703808	H13a1a1d	H13a1a1d	Behar et al. 2012
JQ703810	H1c9	H1c9	Behar et al. 2012
JQ703854	H2a1	H2a1	Behar et al. 2012
JQ703860	K1c1c	K1c1c	Behar et al. 2012
JQ703954	H2a1c	H2a1c	Behar et al. 2012
JQ703958	U5b1b1a	U5b1b1a	Behar et al. 2012
JQ703966	Z1a1a	Z1a1a	Behar et al. 2012
JQ704038	H1f1	H1f1a	Behar et al. 2012
JQ704065	U5b1b1a	U5b1b1a	Behar et al. 2012
JQ704117	H1a2	H1a2	Behar et al. 2012
JQ704251	H85	H85	Behar et al. 2012
JQ704262	H2a2b3	H2a2b3	Behar et al. 2012
JQ704325	H39c	H39	Behar et al. 2012
JQ704346	H2a2a1b	H2a2a1b	Behar et al. 2012
JQ704684	H4a1a1a	H4a1a1a	Behar et al. 2012
JQ704723	U5a1a1b	U5a1a1b	Behar et al. 2012
JQ704769	U8a1a1	U8a1a1	Behar et al. 2012
JQ704787	W1a	W1a	Behar et al. 2012
JQ704841	H13a1a1d1	H13a1a1d1	Behar et al. 2012
JQ704964	U8a1a1	U8a1a1	Behar et al. 2012
JQ705064	J2b1	J2b1	Behar et al. 2012
JQ705076	H27e	H1ap1	Behar et al. 2012
JQ705105	U5b1b2	U5b1b2	Behar et al. 2012
JQ705126	H1b1d	H1b1d	Behar et al. 2012
JQ705128	H45a	H45a	Behar et al. 2012
JQ705149	K1a2c	K1a2c	Behar et al. 2012
JQ705182	H1c3b	H1c3b	Behar et al. 2012
JQ705184	U5b1b1a1a1	U5b1b1a1a1	Behar et al. 2012
JQ705297	U5a1b1c1	U5a1b1c1	Behar et al. 2012
JQ705312	H28a	H28a	Behar et al. 2012
JQ705346	U8a1a1b1	U8a1a1b1	Behar et al. 2012
JQ705371	H1ap1	H1ap1	Behar et al. 2012
JQ705384	U2e1b1	U2e1b1	Behar et al. 2012
JQ705413	H2a2b3	H2a2b3	Behar et al. 2012
JQ705421	J1c2n1	J1c2n1	Behar et al. 2012
JQ705467	K1b2a	K1b2a	Behar et al. 2012
JQ705569	H5c1a	H5c1a	Behar et al. 2012
JQ705607	H1f1	H1f1a	Behar et al. 2012
JQ705609	U4a2	U4a2	Behar et al. 2012
JQ705791	V5	V5	Behar et al. 2012
JX152783	H1+16189	H1	Raule et al. 2014
JX152784	H1a	H1a	Raule et al. 2014
JX152785	U5a1	U5a1c1	Raule et al. 2014
JX152965	H1a2	H1a2	Raule et al. 2014
JX152966	J1c2n1	J1c2n1	Raule et al. 2014
JX152967	U5b1b1a	U5b1b1a	Raule et al. 2014
JX152968	H3h1	H3h1	Raule et al. 2014
JX152969	U2e1a1	U2e1a1	Raule et al. 2014
JX152970	H1a8	H1a8	Raule et al. 2014
JX152971	H1n4	H1n4	Raule et al. 2014
JX152972	U8a1a1b1	U8a1a1b1	Raule et al. 2014
JX152973	X2c1e	X2c1	Raule et al. 2014
JX152974	J2a1a1a1	J2a1a1a1	Raule et al. 2014
JX152975	U5b1e1	U5b1e1	Raule et al. 2014
JX152976	I5a1	I5a1	Raule et al. 2014
JX152977	H39c	H39	Raule et al. 2014
JX152978	W6	W6b1	Raule et al. 2014
JX152979	U5b2a5a	U5b2a5	Raule et al. 2014
JX152980	H24a	H24a	Raule et al. 2014
JX152981	D5a3a1a	D5a3a1a	Raule et al. 2014
JX152982	U5b1b2b	U5b1b2	Raule et al. 2014
JX152983	R2b	R2b	Raule et al. 2014
JX152984	H1a	H1a	Raule et al. 2014
JX152985	H1b5	H1	Raule et al. 2014
JX152986	I1a1a1	I1a1a1	Raule et al. 2014
JX152987	V2a1a	V2a1a	Raule et al. 2014
JX152988	V1a1	V1a1	Raule et al. 2014
JX152989	R2b	R2b	Raule et al. 2014
JX152990	V5	V5	Raule et al. 2014
JX152991	R2b	R2b	Raule et al. 2014
JX152992	H11a	H11a	Raule et al. 2014
JX152993	HV15	HV15	Raule et al. 2014
JX152994	J2a1a1a1	J2a1a1a1	Raule et al. 2014
JX152995	H3h1	H3h1	Raule et al. 2014
JX152996	HV0a1	HV0a1	Raule et al. 2014
JX153078	V7a1	V7a1	Raule et al. 2014
JX153079	U5b1b1a1a	U5b1b1a1a	Raule et al. 2014
JX153080	V	V	Raule et al. 2014
JX153081	J1c3	J1c3	Raule et al. 2014
JX153082	H1aa1	H1aa	Raule et al. 2014
JX153083	H1c9	H1c9	Raule et al. 2014
JX153084	X2b11	X2b	Raule et al. 2014
JX153085	W1	W1	Raule et al. 2014
JX153119	H2a1n	H2a1	Raule et al. 2014
JX153120	K2a4	K2a4	Raule et al. 2014
JX153121	H3h1	H3h1	Raule et al. 2014
JX153170	U5b1b1a3	U5b1b1a	Raule et al. 2014
JX153171	U5a2d1a	U5a2d1a	Raule et al. 2014
JX153172	U7b2	U7b	Raule et al. 2014
JX153173	H6a1a	H6a1a	Raule et al. 2014
JX153174	T2c1d	T2c1d2	Raule et al. 2014
JX153175	T2b	T2b	Raule et al. 2014
JX153176	H104a	H	Raule et al. 2014
JX153177	H11a1	H11a1	Raule et al. 2014
JX153178	W4a1	W4a1	Raule et al. 2014
JX153179	H104a	H	Raule et al. 2014
JX153180	H45a	H45a	Raule et al. 2014
JX153181	H2a1	H2a1	Raule et al. 2014
JX153182	H6a1a4	H6a1a4	Raule et al. 2014
JX153183	W1e1	W1e1	Raule et al. 2014
JX153184	U5b1b2a	U5b1b2a	Raule et al. 2014
JX153185	K2a4	K2a4	Raule et al. 2014
JX153186	H7a1b	H7a1b	Raule et al. 2014
JX153187	H1a2	H1a2	Raule et al. 2014
JX153188	H1a2	H1a2	Raule et al. 2014
JX153189	H104a	H	Raule et al. 2014
JX153190	U5b1b1a1a	U5b1b1a1a	Raule et al. 2014
JX153191	U7b2	U7b	Raule et al. 2014
JX153192	V	V	Raule et al. 2014
JX153193	J2b1a	J2b1a	Raule et al. 2014
JX153194	H1c22	H1c22	Raule et al. 2014
JX153195	U5b1b1a	U5b1b1a	Raule et al. 2014
JX153196	U5a1b1h	U5a1b1	Raule et al. 2014
JX153197	U5b1b1a	U5b1b1a	Raule et al. 2014
JX153198	H13a2b5	H13a2b	Raule et al. 2014
JX153199	V5	V5	Raule et al. 2014
JX153200	H31	H31	Raule et al. 2014
JX153201	K1c1c	K1c1c	Raule et al. 2014
JX153202	W1a	W1a	Raule et al. 2014
JX153203	H1a8a	H1a8	Raule et al. 2014
JX153204	T2b	T2b	Raule et al. 2014
JX153205	J1c2n1	J1c2n1	Raule et al. 2014
JX153206	H10e	H10e	Raule et al. 2014
JX153207	V7a1	V7a1	Raule et al. 2014
JX153208	H1f1	H1f1	Raule et al. 2014
JX153209	H24a	H24a	Raule et al. 2014
JX153210	H1n4	H1n4	Raule et al. 2014
JX153211	K1a4a1a2b	K1a4a1a2b	Raule et al. 2014
JX153212	W1b1	W1b1	Raule et al. 2014
JX153213	H1b1i	H1b1	Raule et al. 2014
JX153214	U5a2a1a	U5a2a1a	Raule et al. 2014
JX153215	U5a2a1a	U5a2a1a	Raule et al. 2014
JX153216	H1f1	H1f1	Raule et al. 2014
JX153217	U5a1a1h	U5a1a1h	Raule et al. 2014
JX153218	H1a2	H1a2	Raule et al. 2014
JX153219	H3h1	H3h1	Raule et al. 2014
JX153220	U5b1b2b	U5b1b2	Raule et al. 2014
JX153221	H4a1a1	H4a1a1	Raule et al. 2014
JX153222	H1b1i	H1b1	Raule et al. 2014
JX153223	H3h5	H3h5	Raule et al. 2014
JX153224	H1+152	H1	Raule et al. 2014
JX153225	U5a2a2a	U5a2a	Raule et al. 2014
JX153226	U5a1b	U5a1b	Raule et al. 2014
JX153227	U5a1b1h	U5a1b1	Raule et al. 2014
JX153228	H27a	H27a	Raule et al. 2014
JX153229	H3h1	H3h1	Raule et al. 2014
JX153230	H28a	H28a	Raule et al. 2014
JX153231	H7a	H7a	Raule et al. 2014
JX153232	V1a1	V1a1	Raule et al. 2014
JX153233	U4d1a1a	U4d1a1a	Raule et al. 2014
JX153234	I1a1a	I1a1a	Raule et al. 2014
JX153235	H7c3	H7c3	Raule et al. 2014
JX153236	T2a1b	T2a1b	Raule et al. 2014
JX153237	T2b36	T2b	Raule et al. 2014
JX153238	U5a1b1h	U5a1b1	Raule et al. 2014
JX153239	H1a8	H1a8	Raule et al. 2014
JX153240	K1c1c	K1c1c	Raule et al. 2014
JX153241	H3b6a	H3b	Raule et al. 2014
JX153242	H1f1	H1f1	Raule et al. 2014
JX153243	H4a1a1	H4a1a1	Raule et al. 2014
JX153244	J1c2c1	J1c2c1	Raule et al. 2014
JX153245	H1n4	H1n4	Raule et al. 2014
JX153246	V1a1	V1a1	Raule et al. 2014
JX153247	W1a	W1a	Raule et al. 2014
JX153248	V7a1	V7a1	Raule et al. 2014
JX153249	W1a	W1a	Raule et al. 2014
JX153250	H2a1m	H2a1	Raule et al. 2014
JX153251	U5b1b2	U5b1b2	Raule et al. 2014
JX153252	U5a1b1c1	U5a1b1c1	Raule et al. 2014
JX153254	T2b	T2b	Raule et al. 2014
JX153255	H28a2	H28a	Raule et al. 2014
JX153256	H2a3a1	H2a3a1	Raule et al. 2014
JX153257	K1a4a1a2b	K1a4a1a2b	Raule et al. 2014
JX153258	R2b	R2b	Raule et al. 2014
JX153259	H2a1m	H2a1	Raule et al. 2014
JX153260	H4a1a1a	H4a1a1a	Raule et al. 2014
JX153261	K1c1c	K1c1c	Raule et al. 2014
JX153262	G3a1	H2a2a1	Raule et al. 2014
JX153263	H28a	H28a	Raule et al. 2014
JX153264	K1a4a1a2a	K1a4a1a2a	Raule et al. 2014
JX153265	U5b1b1a1b	U5b1b1a1	Raule et al. 2014
JX153266	T2b	T2b3b	Raule et al. 2014
JX153267	K2b1a1a	K2b1a1a	Raule et al. 2014
JX153268	H2a3a1	H2a3a1	Raule et al. 2014
JX153269	H4a1a1a	H4a1a1a	Raule et al. 2014
JX153270	H1f1	H1f1	Raule et al. 2014
JX153541	K1c1c	K1c1c	Raule et al. 2014
JX153542	H28a	H28a	Raule et al. 2014
JX153543	H3b6a	H3b	Raule et al. 2014
JX153544	H1b1	H1b1	Raule et al. 2014
JX153545	H3h1	H3h1	Raule et al. 2014
JX153546	H35	H35	Raule et al. 2014
JX153547	H2a1	H2a1	Raule et al. 2014
JX153548	K1c1	K1c1	Raule et al. 2014
JX153549	H1f1	H1f1	Raule et al. 2014
JX153550	V1a1	V1a1	Raule et al. 2014
JX153551	H4a1a1	H4a1a1	Raule et al. 2014
JX153552	V1a1a1	V1a1a	Raule et al. 2014
JX153553	V1a1a	V1a1a	Raule et al. 2014
JX153554	H1a	H1a	Raule et al. 2014
JX153555	H1n4	H1n4	Raule et al. 2014
JX153556	X2c1	X2c1	Raule et al. 2014
JX153557	U5b1b1a1a1	U5b1b1a1a1	Raule et al. 2014
JX153558	J2a1a1a1	J2a1a1a1	Raule et al. 2014
JX153559	H14a2c	H14a2	Raule et al. 2014
JX153560	H2a1	H2a1	Raule et al. 2014
JX153561	H1a	H1a	Raule et al. 2014
JX153562	U5a2a1a	U5a2a1a	Raule et al. 2014
JX153563	H3b6a	H3b	Raule et al. 2014
JX153564	H1	H1	Raule et al. 2014
JX153565	U5b2a5a	U5b2a5	Raule et al. 2014
JX153566	U5a2a1a	U5a2a1a	Raule et al. 2014
JX153567	K1c1c	K1c1c	Raule et al. 2014
JX153568	H28a	H28a	Raule et al. 2014
JX153569	H27a	H27a	Raule et al. 2014
JX153570	H11	H11a	Raule et al. 2014
JX153571	V	V	Raule et al. 2014
JX153572	U5a2a2a	U5a2a	Raule et al. 2014
JX153573	H13a1d	H13a1d	Raule et al. 2014
JX153574	K1c1c	K1c1c	Raule et al. 2014
JX153575	H3h1	H3h1	Raule et al. 2014
JX153576	HV15	HV15	Raule et al. 2014
JX153577	K1c1f	K1c1f	Raule et al. 2014
JX153578	U5b1b1a	U5b1b1a	Raule et al. 2014
JX153579	U5b1b1a	U5b1b1a	Raule et al. 2014
JX153580	U5a2b3a	U5a2b3a	Raule et al. 2014
JX153581	J2b1	J2b1	Raule et al. 2014
JX153582	H3h1	H3h1	Raule et al. 2014
JX153583	W1b1	W1b1	Raule et al. 2014
JX153584	W1a	W1a	Raule et al. 2014
JX153585	U5b1b2a	U5b1b2a	Raule et al. 2014
JX153586	J1c3k	J1c3k	Raule et al. 2014
JX153587	H24a	H24a	Raule et al. 2014
JX153588	H2a1c	H2a1c	Raule et al. 2014
JX153589	H1c1	H1c1	Raule et al. 2014
JX153590	T1a1q	T1a1	Raule et al. 2014
JX153591	J2a1a1a	J2a1a1a	Raule et al. 2014
JX153592	W1e1	W1e1	Raule et al. 2014
JX153593	H11a2a2	H11a2a2	Raule et al. 2014
JX153594	H1n4	H1n4	Raule et al. 2014
JX153595	U5b2a1a1b	U5b2a1a1b	Raule et al. 2014
JX153596	H6a1a	H6a1a	Raule et al. 2014
JX153597	H1f1	H1f1	Raule et al. 2014
JX153598	U5b1b1a1a1	U5b1b1a1a1	Raule et al. 2014
JX153599	T2b4	T2b4	Raule et al. 2014
JX153600	H1ag1	H1ag1	Raule et al. 2014
JX153601	J1c7a	J1c7a	Raule et al. 2014
JX153602	U5b1b1a	U5b1b1a	Raule et al. 2014
JX153603	W1b1	W1b1	Raule et al. 2014
JX153604	H3h3	H3h3	Raule et al. 2014
JX153605	U5b1b1a	U5b1b1a	Raule et al. 2014
JX153606	U5a1b1h	U5a1b	Raule et al. 2014
JX153607	H49	H49	Raule et al. 2014
JX153608	D5a3a1a	D5a3a1a	Raule et al. 2014
JX153609	U5b1b1a1a	U5b1b1a1a	Raule et al. 2014
JX153610	J1c2n1	J1c2n1	Raule et al. 2014
JX153611	H1+16189	H1b1d	Raule et al. 2014
JX153612	H1a2	H1a2	Raule et al. 2014
JX153613	J1c2n1	J1c2n1	Raule et al. 2014
JX153614	H2a1f2	H2a1f	Raule et al. 2014
JX153615	K1c1c	K1c1c	Raule et al. 2014
JX153616	H4a1a1a	H4a1a1a	Raule et al. 2014
JX153617	H13a2b	H13a2b	Raule et al. 2014
JX153618	H1	H1ap1	Raule et al. 2014
JX153619	H6a1a8a	H6a1a8a	Raule et al. 2014
JX153620	H7b	H7b	Raule et al. 2014
JX153621	U4a2a	U4a2a	Raule et al. 2014
JX153622	U5a1b3a1	U5a1b3	Raule et al. 2014
JX153623	X2c1	X2c1	Raule et al. 2014
JX153624	H13a1a1d	H13a1a1d	Raule et al. 2014
JX153625	K1a1b2b	K1a1b2b	Raule et al. 2014
JX153626	U5a1b1h	U5a1b1	Raule et al. 2014
JX153627	U5b1b1a1a	U5b1b1a1a	Raule et al. 2014
JX153628	V7a1	V7a1	Raule et al. 2014
JX153629	V1a1	V1a1	Raule et al. 2014
JX153630	H1a2	H1a2	Raule et al. 2014
JX153631	H10e	H10e	Raule et al. 2014
JX153632	T2f2	T2f2	Raule et al. 2014
JX153815	U5b1e1	U5b1e1	Raule et al. 2014
JX153816	H3h1	H3h1	Raule et al. 2014
JX153817	H1a2	H1a2	Raule et al. 2014
JX153818	H6a1a	H6a1a	Raule et al. 2014
JX153819	H1f1	H1f1a	Raule et al. 2014
JX153820	V	V	Raule et al. 2014
JX153821	J2a1a1a1	J2a1a1a1	Raule et al. 2014
JX153822	H104a	H	Raule et al. 2014
JX153823	U1b2	U1b	Raule et al. 2014
JX153824	U5b1e1	U5b1e1	Raule et al. 2014
JX153825	H13a1a1d	H13a1a1d	Raule et al. 2014
JX153826	U5b1e1	U5b1e1	Raule et al. 2014
JX153827	H2a1c	H2a1c	Raule et al. 2014
JX153828	H1b1	H1b1	Raule et al. 2014
JX153829	H1a2	H1a2	Raule et al. 2014
JX153830	H39c	H39	Raule et al. 2014
JX153831	W1a	W1a	Raule et al. 2014
JX153832	U2e2a1a	U2e2a1	Raule et al. 2014
JX153833	H27a	H27a	Raule et al. 2014
JX153834	H39c	H39	Raule et al. 2014
JX153835	J2a1a1a	J2a1a1a	Raule et al. 2014
JX153836	V1a1	V1a1	Raule et al. 2014
JX153837	H1c+152	H1c9	Raule et al. 2014
JX153838	H2a1	H2a1	Raule et al. 2014
JX153839	U8a1a	U8a1a	Raule et al. 2014
JX153840	K1a4a1c	K1a4a1c	Raule et al. 2014
JX153842	H2a2a1b	H2a2a1b	Raule et al. 2014
JX153843	H39c	H39	Raule et al. 2014
JX153844	H5a8	H5a8	Raule et al. 2014
JX153845	J1c7a	J1c7a	Raule et al. 2014
JX153846	V	V	Raule et al. 2014
JX153847	H3h5	H3h5	Raule et al. 2014
JX153848	H1n4	H1n4	Raule et al. 2014
JX153849	T2a1b1a1a2	T2a1b1a1a	Raule et al. 2014
JX153850	X2b4a1	X2b4a	Raule et al. 2014
JX153851	H1q1	H1q1	Raule et al. 2014
JX153852	H35	H35	Raule et al. 2014
JX153854	U5b1b1a1a1	U5b1b1a1a1	Raule et al. 2014
JX154058	H1+16189	H1	Raule et al. 2014
JX154059	W4a1	W4a1	Raule et al. 2014
JX154060	U5b1b1a1a	U5b1b1a1a	Raule et al. 2014
JX154061	N1a1a1a1	N1a1a1a1	Raule et al. 2014
JX154062	H1	H1	Raule et al. 2014
JX154063	W1b1	W1b1	Raule et al. 2014
JX154064	V7a1	V7a1	Raule et al. 2014
JX154065	U5b1b2	U5b1b2	Raule et al. 2014
JX154066	H1f1	H1f1	Raule et al. 2014
JX154067	U2e1a1	U2e1a1	Raule et al. 2014
JX154068	H11a	H11a	Raule et al. 2014
JX154069	J1c2n1	J1c2n1	Raule et al. 2014
JX154070	V1a	V1a	Raule et al. 2014
JX154071	H4a1a1a	H4a1a1a	Raule et al. 2014
JX154072	H27a	H27a	Raule et al. 2014
JX154073	U2e1a1	U2e1a1	Raule et al. 2014
JX154074	H104a	H	Raule et al. 2014
JX171077	V7a1	V7a1	Soini et al. 2012
JX171078	V7a1	V7a1	Soini et al. 2012
JX171079	V7a1	V7a1	Soini et al. 2012
JX171080	V1a1a1	V1a1a	Soini et al. 2012
JX171081	V1a1a1	V1a1a	Soini et al. 2012
JX171082	V8	V8	Soini et al. 2012
JX171083	V8	V8	Soini et al. 2012
JX171084	V8	V8	Soini et al. 2012
JX171085	V8	V8	Soini et al. 2012
JX171086	V8	V8	Soini et al. 2012
JX171087	H13a2b	H13a2b	Soini et al. 2012
JX171088	H11a2	H11a2	Soini et al. 2012
JX171089	H3h1	H3h1	Soini et al. 2012
JX171090	H27a	H27a	Soini et al. 2012
JX171091	H3as	H3as	Soini et al. 2012
JX171092	H31	H31	Soini et al. 2012
JX171093	H10e	H10e	Soini et al. 2012
JX171094	H2a1	H2a1	Soini et al. 2012
JX171095	H	H26c	Soini et al. 2012
JX171096	H2a	H2a2b	Soini et al. 2012
JX171097	H1c9	H1c9	Soini et al. 2012
JX171098	H1	H1	Soini et al. 2012
JX171099	H1a	H1a	Soini et al. 2012
JX171100	H1f1	H1f1	Soini et al. 2012
JX171101	H1f1	H1f1	Soini et al. 2012
JX171102	H1f1	H1f1a	Soini et al. 2012
JX171103	H1q1	H1q1	Soini et al. 2012
JX171104	H1n4	H1n4	Soini et al. 2012
JX171105	H1ap1	H1ap1	Soini et al. 2012
JX171106	H1b1i	H1b1	Soini et al. 2012
JX171107	H1+16189	H1	Soini et al. 2012
JX171108	H1b	H1b	Soini et al. 2012
JX171109	H4a1a1a	H4a1a1a	Soini et al. 2012
JX171110	U5a1a1e	U5a1a1e	Soini et al. 2012
JX171111	U5a2a1a	U5a2a1a	Soini et al. 2012
JX171112	U5a2a1a	U5a2a1a	Soini et al. 2012
JX171113	U5a2a1e	U5a2a1e	Soini et al. 2012
JX171114	U5a1b3a1	U5a1b	Soini et al. 2012
JX171115	U5a1b3a1	U5a1b	Soini et al. 2012
JX171116	U5b1b2	U5b1b2	Soini et al. 2012
JX171117	U5b1b1a	U5b1b1a	Soini et al. 2012
JX171118	U5b1b1	U5b1b1a2	Soini et al. 2012
JX171119	U5b1b1a	U5b1b1a2	Soini et al. 2012
JX171120	U5b1b1a	U5b1b1a2	Soini et al. 2012
JX171121	U5b1b2a	U5b1b2a	Soini et al. 2012
JX171122	U5b1b2	U5b1b2	Soini et al. 2012
JX171123	U5b1b2	U5b1b2	Soini et al. 2012
JX171124	U2e1a1a	U2e1a1a	Soini et al. 2012
JX171125	K1a1b1b1	K1a1b1b1	Soini et al. 2012
JX171126	K1c1c	K1c1c	Soini et al. 2012
JX171127	K1c1c	K1c1c	Soini et al. 2012
JX171128	W1e1	W1e1	Soini et al. 2012
JX171129	W1b1	W1b1	Soini et al. 2012
JX171130	I1a1a1	I1a1a1	Soini et al. 2012
JX171131	I1a1a1	I1a1a1	Soini et al. 2012
JX171132	I1a1a1	I1a1a1	Soini et al. 2012
JX171133	R1a1	R1a1	Soini et al. 2012
JX171134	T2a1	T2a1	Soini et al. 2012
JX171135	T2f1a1	T2f1a1	Soini et al. 2012
JX171136	T2f1a1	T2f1a1	Soini et al. 2012
JX171137	T2f1a1	T2f1a1	Soini et al. 2012
JX171138	T1a1q	T1a1	Soini et al. 2012
JX171139	J1c7a	J1c7a	Soini et al. 2012
JX171140	J1c2n	J1c2n	Soini et al. 2012
KC763372	H2a1	H2a1	Soini et al. 2013
KC763373	H1a	H1a	Soini et al. 2013
KC763374	H1a2	H1f1	Soini et al. 2013
KC763375	H1a2	H1f1	Soini et al. 2013
KC763376	H1	H1	Soini et al. 2013
KC763377	H1f1	H1f1	Soini et al. 2013
KC763378	H2a1	H2a1	Soini et al. 2013
KC763379	H1f1a	H1f1a	Soini et al. 2013
KC763380	H2a1	H2a1	Soini et al. 2013
KC763381	H1f1a	H1f1a	Soini et al. 2013
KC763382	H1h1	H1h1	Soini et al. 2013
KC763383	W1a	W1a	Soini et al. 2013
KC763384	H1f1a	H1f1a	Soini et al. 2013
KC763385	H	H	Soini et al. 2013
KC763386	H3h1	H3h1	Soini et al. 2013
KC763387	H13a1a1d1	H13a1a1d1	Soini et al. 2013
KC763388	H2a2b3	H2a2b3	Soini et al. 2013
KC763389	H27a	H1j1	Soini et al. 2013
KC763390	H13a1a1d1	H	Soini et al. 2013
KC763391	H13a1a1d1	H13a2	Soini et al. 2013
KC763392	H2a2a1b	H2a2a1b	Soini et al. 2013
KC763393	H	H	Soini et al. 2013
KC763394	H1a2	H1a2	Soini et al. 2013
KC763395	H	H	Soini et al. 2013
KC763396	V7a1	V7a1	Soini et al. 2013
KC763397	H1f1	H1f1	Soini et al. 2013
KC763398	H15	H15	Soini et al. 2013
KC763399	H15	H15	Soini et al. 2013
KC763400	H13a1a1d1	H13a1a1d1	Soini et al. 2013
KC763401	H1q	H1q	Soini et al. 2013
KC763402	J1c2c1	J1c2c1	Soini et al. 2013
KC763403	J1c2n	J1c2n	Soini et al. 2013
KC763404	J1c7a	J1c7a	Soini et al. 2013
KC763405	J1c1b2	J1c1b2	Soini et al. 2013
KC763406	U5b1b1a1a	U5b1b1a1a	Soini et al. 2013
KC763407	U5b1b2a	U5b1b2a	Soini et al. 2013
KC763408	U5a1b3a1	U5a1b3	Soini et al. 2013
KC763409	U7b2	U7b	Soini et al. 2013
KC763410	U5b1b1a	U5b1b1a	Soini et al. 2013
KC763411	U5a1b3a1	U5a	Soini et al. 2013
KC763412	U5b1b1	U5b1b2	Soini et al. 2013
KC763413	U5b1b1a1	U5b1b1a1	Soini et al. 2013
KC763414	U5a1b1	U5a1b1	Soini et al. 2013
KC763415	U5a2a1e	U5a2a1e	Soini et al. 2013
KC763416	U5b2a	U5b2a1a1	Soini et al. 2013
KC763417	U5b1b2	U5b1b2	Soini et al. 2013
KC763418	U5b2a1a1b	U5b2a1a1b	Soini et al. 2013
KC763419	U5a1a1	U5a1a1	Soini et al. 2013
KC763420	U5b1b1	U5b1b1a2	Soini et al. 2013
KC763421	U5a2a1a	U5a2a1a	Soini et al. 2013
KC763422	U5b1b1	U5b1b1a2	Soini et al. 2013
KC763423	U5a1b3a1	U5a1b3	Soini et al. 2013
KC763424	U5a1a1	U5a1a1	Soini et al. 2013
KC763425	K1c1c	K1c1c	Soini et al. 2013
KC763426	K1a	K1a	Soini et al. 2013
KC763427	K1c1c	K1c1c	Soini et al. 2013
KC763428	V8	V8	Soini et al. 2013
KC763429	V1a1a1	V1a1a	Soini et al. 2013
KC763430	V5	V5	Soini et al. 2013
KC763431	V5	V	Soini et al. 2013
KC763432	V7a1	V7a1	Soini et al. 2013
KC763433	V7a1	V7a1	Soini et al. 2013
KC763434	T1a1	T1a1b	Soini et al. 2013
KC763435	T2f1a1	T2f1a1	Soini et al. 2013
KC763436	T2	T2b	Soini et al. 2013
KC763437	W1a	W1a	Soini et al. 2013
KC763438	W1a	W1a	Soini et al. 2013
KC763439	W1a	W1a	Soini et al. 2013
KC763440	W1a	W1a	Soini et al. 2013
KC763441	X2c1	X2c1	Soini et al. 2013
KC763442	X2c1	X2c1	Soini et al. 2013
KC763443	I1a1a	I1a1a	Soini et al. 2013
KC763444	I1a1a	I1a1a	Soini et al. 2013
KC763445	H1	H1c4	Soini et al. 2013
KC763446	U5a1b3a1	U5a1b3	Soini et al. 2013
KC763447	H11a2	H11a2	Soini et al. 2013
KC763448	H1c	H1c9	Soini et al. 2013
KC763449	H2a1f2	H2a1f	Soini et al. 2013
KC763450	U5b1b2	U5b1b2	Soini et al. 2013
KF466256	U5b1b1a1a1	U5b1b1a1a1	Family Tree DNA
KF631316	U5b1b1a1a1	U5b1b1a1a1	Family Tree DNA
KM213522	H1n4	H1n4	Family Tree DNA
KP782041	U5b1b1a1a	U5b1b1a1a	Family Tree DNA
KR779775	U5b1b2	U5b1b2	Family Tree DNA
KR712271	H13a1a1d1	H13a1a1d1	Family Tree DNA
KR919601	K1c1c	K1c1c	Family Tree DNA
KR902539	W1a	W1a	Family Tree DNA
References
1000 Genomes Project Consortium (2012) Nature 491:56–65
Behar et al. (2012) AJHG 90:675-684
Finnilä S et al. (2001) AJHG 68:1475-148
Pike DA et al. (2010) J Genet Geneal 6: 1-24
Raule et al. (2014) Aging Cell 13:401-407
Soini HK et al. (2012) BMC Research Notes 5:350
Soini HK et al. (2013) BMC Medical Genetics14:73
Family Tree DNA, (FTDNA Finland project, CC BY-NC_SA 4.0)
